# Supplementary material for: Governing the commons beyond harvesting: An empirical illustration from fishing
Source: PLoS One. 2020 Apr 23;15(4):e0231575. doi: 10.1371/journal.pone.0231575 (PMC7179885; doi:10.1371/journal.pone.0231575)
Supplement: S1 Data — (XLSX) [file pone.0231575.s001.xlsx]

## Sheet: description of data
PC - patron-client data
Cooperative - fishing cooperative data
COOPfisher_loans = CA.cargos + GAS.cargos
COOPfisher_sold = CA.abonos + GAS.abonos

## Sheet: PC
Fisher ID	Sold back	Loans	Total transactions	Net
1	0	4	4	-4
2	1	3	4	-2
3	49	102	151	-53
4	0	5	5	-5
5	1	0	1	1
6	0	1	1	-1
7	2	0	2	2
8	9	1	10	8
9	11	17	28	-6
10	0	1	1	-1
11	1	10	11	-9
12	19	22	41	-3
13	34	52	86	-18
14	0	3	3	-3
15	0	2	2	-2
16	0	1	1	-1
17	9	60	69	-51
18	0	1	1	-1
19	6	3	9	3
20	3	15	18	-12
21	1	1	2	0
22	1	2	3	-1
23	38	60	98	-22
24	0	1	1	-1
25	24	27	51	-3
26	0	7	7	-7
27	0	3	3	-3
28	0	4	4	-4
29	45	45	90	0
30	29	90	119	-61
31	4	18	22	-14
32	3	0	3	3
33	1	0	1	1
34	2	10	12	-8
35	2	3	5	-1
36	0	1	1	-1
37	0	5	5	-5
38	0	2	2	-2
39	33	33	66	0
40	2	5	7	-3
41	0	1	1	-1
42	0	2	2	-2
43	7	13	20	-6
44	2	0	2	2
45	2	0	2	2
46	1	9	10	-8
47	0	1	1	-1
48	1	0	1	1
49	25	65	90	-40
50	10	9	19	1
51	2	1	3	1
52	3	0	3	3
53	31	109	140	-78
54	0	1	1	-1
55	10	0	10	10
56	0	1	1	-1
57	0	1	1	-1
58	1	0	1	1
59	2	45	47	-43
60	5	6	11	-1
61	0	1	1	-1
62	2	0	2	2
63	1	0	1	1
64	0	1	1	-1
65	31	40	71	-9
66	0	1	1	-1
67	0	1	1	-1
68	1	0	1	1
69	0	2	2	-2
70	5	0	5	5
71	6	10	16	-4
72	1	0	1	1
73	8	7	15	1
74	0	1	1	-1
75	3	0	3	3
76	0	1	1	-1
77	0	2	2	-2
78	0	1	1	-1
79	0	5	5	-5
80	0	5	5	-5
81	2	0	2	2
82	1	0	1	1
83	0	6	6	-6
84	0	3	3	-3
85	8	2	10	6
86	21	19	40	2
87	4	0	4	4
88	2	16	18	-14
89	0	1	1	-1
90	3	0	3	3
91	1	0	1	1
92	3	0	3	3
93	3	2	5	1
94	0	20	20	-20
95	4	11	15	-7
96	1	0	1	1
97	2	21	23	-19
98	25	33	58	-8
99	15	22	37	-7
100	31	58	89	-27
101	1	47	48	-46
102	0	2	2	-2
103	3	1	4	2
104	0	1	1	-1
105	1	0	1	1
106	0	2	2	-2
107	0	1	1	-1
108	3	1	4	2
109	0	1	1	-1
110	5	49	54	-44
111	0	8	8	-8
112	6	47	53	-41
113	33	18	51	15
114	0	1	1	-1
115	4	7	11	-3
116	2	0	2	2
117	0	8	8	-8
118	3	0	3	3
119	5	1	6	4
120	0	2	2	-2
121	2	0	2	2
122	14	5	19	9
123	1	0	1	1
124	17	0	17	17
125	0	1	1	-1
126	18	10	28	8
127	0	1	1	-1
128	75	131	206	-56
129	0	19	19	-19
130	1	0	1	1
131	4	5	9	-1
132	2	0	2	2
133	22	39	61	-17
134	5	13	18	-8
135	0	15	15	-15
136	2	2	4	0
137	0	2	2	-2
138	1	0	1	1
139	3	0	3	3
140	23	39	62	-16
141	0	1	1	-1
142	20	35	55	-15
143	1	0	1	1
144	1	2	3	-1
145	1	4	5	-3
146	1	14	15	-13
147	1	0	1	1
148	0	1	1	-1
149	27	30	57	-3
150	1	4	5	-3
151	0	22	22	-22
152	4	7	11	-3
153	3	8	11	-5
154	1	2	3	-1
155	11	24	35	-13
156	1	0	1	1
157	3	14	17	-11
158	2	1	3	1
159	3	3	6	0
160	2	3	5	-1
161	2	6	8	-4
162	1	0	1	1
163	0	23	23	-23
164	0	9	9	-9
165	1	0	1	1
166	2	0	2	2
167	34	77	111	-43
168	0	2	2	-2
169	0	1	1	-1
170	8	20	28	-12
171	0	1	1	-1
172	1	1	2	0
173	0	2	2	-2
174	0	1	1	-1
175	57	81	138	-24
176	0	1	1	-1
177	0	1	1	-1

## Sheet: cooperative
FisherID	CA.cargos	CA.abonos	GAS.cargos	GAS.abonos
1	4	16	NA	NA
2	18	52	17	22
3	3	5	NA	NA
4	31	132	12	3
5	24	74	16	8
6	27	37	7	6
7	19	31	3	3
8	2	1	NA	NA
9	NA	1	NA	NA
10	5	6	NA	NA
11	2	3	NA	NA
13	7	26	1	NA
14	12	18	1	1
16	18	41	13	5
17	NA	1	NA	NA
18	31	105	8	13
19	25	55	8	11
20	5	21	4	5
22	11	17	1	1
23	NA	1	NA	NA
24	24	52	5	10
25	29	100	6	2
26	13	33	10	10
27	52	51	13	9
28	17	47	5	6
29	4	9	3	4
30	30	66	17	11
31	8	20	NA	NA
32	1	2	NA	NA
34	18	42	2	2
35	1	1	NA	NA
36	7	15	2	NA
37	15	29	NA	NA
38	1	1	NA	NA
39	8	18	2	2
40	2	1	NA	NA
42	46	111	13	13
43	NA	2	NA	NA
45	24	57	10	14
46	6	18	1	1
48	41	67	7	1
49	4	4	NA	NA
50	29	47	3	4
51	23	88	4	2
52	1	1	NA	NA
53	1	6	NA	NA
54	3	11	3	2
55	12	56	5	3
56	49	103	22	20
59	NA	NA	1	NA
60	23	87	8	7
61	11	18	7	8
62	1	2	2	1
63	19	59	5	4
64	1	1	NA	NA
65	6	13	2	3
66	13	4	2	2
68	11	5	5	1
69	6	3	1	NA
70	19	34	5	2
71	29	71	7	17
72	1	11	2	2
75	11	27	3	1
77	21	26	5	5
78	18	42	3	1
80	17	53	2	1
81	36	105	19	12
83	10	19	3	3
84	23	40	4	1
85	14	22	3	2
86	NA	NA	NA	NA
87	3	8	NA	NA
88	NA	1	NA	NA
89	NA	NA	NA	NA
90	6	10	1	1
92	17	61	5	5
94	1	NA	NA	NA
95	7	38	2	3
96	10	32	1	1
97	23	76	11	11
98	1	NA	NA	NA
99	3	2	NA	NA
100	29	69	8	9
101	15	39	4	NA
102	17	33	3	8
103	16	35	3	1
104	28	69	15	12
106	41	107	7	13
107	1	NA	NA	NA
108	11	17	1	1
109	27	69	8	9
110	5	9	NA	NA
111	18	27	1	1
112	15	41	2	2
113	19	15	3	4
114	16	25	5	4
115	NA	2	1	NA
116	30	68	16	4
117	10	3	1	1
118	11	33	1	1
120	2	2	NA	NA
121	15	36	4	1
122	4	6	NA	NA
123	33	86	6	9
124	30	99	14	22
125	27	93	6	5
126	23	59	10	15
127	NA	NA	1	NA
128	9	15	1	1
129	23	51	1	1
130	17	65	4	1
131	9	49	4	2
132	31	77	17	12
133	NA	3	NA	NA
134	7	13	1	1
135	31	72	6	NA
136	47	120	13	14
137	3	5	NA	NA
138	16	57	NA	NA
140	8	31	5	11
141	6	1	1	NA
142	23	45	2	2
143	23	66	10	24
144	10	32	3	1
145	14	28	6	7
146	22	94	4	7
147	20	10	1	1
148	2	NA	NA	NA
149	11	31	2	2
150	40	63	12	9
151	NA	NA	NA	1
153	8	32	NA	1
155	15	29	11	18
156	2	7	NA	NA
157	5	8	NA	NA
160	15	43	3	11
161	20	60	11	12
162	34	67	4	4
163	NA	NA	NA	NA
164	NA	NA	NA	NA
165	NA	4	NA	NA
166	1	NA	NA	NA
168	9	23	5	1
169	14	37	3	8
170	13	33	10	9
171	NA	NA	NA	NA
172	NA	NA	NA	NA
173	NA	NA	NA	NA
174	3	4	1	5
178	NA	3	NA	NA
179	NA	NA	NA	NA
191	NA	NA	NA	NA
192	2	4	NA	NA
194	13	15	4	9
200	NA	NA	NA	NA
203	4	NA	NA	NA
240	22	49	9	13
242	15	31	5	3
243	12	22	6	9
245	31	55	NA	NA
247	19	65	9	6
262	NA	NA	NA	NA
300	NA	NA	NA	NA
301	NA	NA	NA	NA
302	NA	NA	NA	NA
303	NA	NA	NA	NA
304	NA	NA	NA	NA
305	NA	NA	NA	NA
306	NA	NA	NA	NA
307	NA	NA	NA	NA
308	NA	NA	NA	NA
309	NA	NA	NA	NA
310	NA	NA	NA	NA
311	NA	NA	NA	NA
312	NA	NA	NA	NA
313	NA	NA	NA	NA
314	NA	NA	NA	NA
315	NA	NA	NA	NA
316	NA	NA	NA	NA
317	NA	NA	NA	NA
318	NA	NA	NA	NA
319	NA	NA	NA	NA
321	NA	NA	NA	NA
323	NA	NA	NA	NA
324	NA	NA	NA	NA
325	NA	NA	NA	NA
328	NA	NA	NA	NA
329	NA	NA	NA	NA
330	NA	NA	NA	NA
331	NA	NA	NA	NA
332	NA	NA	NA	NA
333	NA	NA	NA	NA
334	NA	NA	NA	NA
335	8	8	NA	NA
336	NA	NA	NA	NA
337	NA	NA	NA	NA
338	NA	NA	NA	NA
339	NA	NA	NA	NA
340	NA	NA	NA	NA
341	NA	NA	NA	NA
342	NA	NA	NA	NA
361	NA	NA	NA	NA
362	NA	NA	NA	NA
363	1	4	2	2
364	NA	NA	NA	NA
400	17	23	5	6
401	3	14	2	5
402	16	25	14	9
403	1	2	NA	NA
404	1	3	NA	NA
405	NA	NA	NA	NA
406	NA	NA	NA	NA
407	NA	NA	NA	NA
408	NA	NA	NA	NA
500	NA	NA	NA	NA
501	1	1	NA	NA
502	NA	NA	NA	NA
503	NA	NA	NA	NA
504	4	11	3	5
505	NA	NA	NA	NA
506	NA	NA	NA	NA
600	NA	NA	NA	NA
601	8	10	NA	NA
602	4	14	NA	NA
603	6	8	NA	NA
604	1	2	1	2
605	2	8	NA	NA
606	NA	NA	NA	NA
607	1	2	NA	NA
608	NA	NA	NA	NA
610	NA	NA	NA	NA
611	NA	NA	NA	NA
612	1	8	NA	NA
613	NA	NA	NA	NA
614	NA	NA	NA	NA
615	NA	NA	NA	NA
616	NA	NA	NA	NA
617	NA	NA	NA	NA
618	NA	NA	NA	NA
619	NA	NA	NA	NA
620	NA	NA	NA	NA
621	NA	NA	NA	NA
622	NA	NA	NA	NA
623	NA	NA	NA	NA
624	NA	NA	NA	NA
625	NA	NA	NA	NA
626	NA	NA	NA	NA
627	NA	NA	NA	NA
628	NA	NA	NA	NA
629	NA	NA	NA	NA
1000	NA	NA	NA	NA
1001	NA	NA	NA	NA
1002	NA	NA	NA	NA
3013	NA	NA	NA	NA
3014	NA	NA	NA	NA
